# Supplementary material for: Transmembrane and Tetratricopeptide Repeat Containing 4 Is a Novel Diagnostic Marker for Prostate Cancer with High Specificity and Sensitivity
Source: Cells. 2021 Apr 27;10(5):1029. doi: 10.3390/cells10051029 (PMC8146280; doi:10.3390/cells10051029)
Supplement: Supplementary file 1 [file cells-10-01029-s001.zip]

Archive with 1 entries (1 files):
- cells-1178416-supplementary.pdf
